# Supplementary material for: HROB Is Implicated in DNA Replication
Source: Genes (Basel). 2024 Dec 10;15(12):1587. doi: 10.3390/genes15121587 (PMC11675949; doi:10.3390/genes15121587)
Supplement: Supplementary file 1 [file genes-15-01587-s001.zip]

Archive with 1 entries (1 files):
- genes-3309048-supplementary.pdf
